# Supplementary material for: Structural and functional multi-platform MRI series of a single human volunteer over more than fifteen years
Source: Sci Data. 2019 Oct 31;6:245. doi: 10.1038/s41597-019-0262-8 (PMC6823440; doi:10.1038/s41597-019-0262-8)
Supplement: Supplementary file 2 — Supplementary Table 2 [file 41597_2019_262_MOESM2_ESM.csv]

Age	Site	Manufacturer	Model	Cortex_CNR	Subcortical_CNR
29.69	MONTREAL NEURO	Philips	T5	3.2478018790105665	2.8929453382624835
30.43	MONTREAL NEURO	Philips	T5	3.6716259952059755	2.6428491989815632
32.18	MONTREAL NEURO	Philips	T5	3.7451459877038746	2.633667016532309
34.52	HOPITAL SUD RENNES	Siemens	Symphony	1.1862989843233502	0.6457587812764822
37.91	IRM Quebec - Mailloux	Philips	Achieva	2.68323496842524	0.09005564173675988
37.91	IRM Quebec - Mailloux	Philips	Achieva	1.811721527088867	2.547114614052501
37.91	IRM Quebec - Mailloux	Philips	Achieva	2.5855543458477808	0.05618450896231481
37.91	IRM Quebec - Mailloux	Philips	Achieva	2.4301700310374725	0.03324063812349266
37.91	IRM Quebec - Mailloux	Philips	Achieva	1.7530236907841548	2.576158428205209
38.18	IRM Quebec - Mailloux	Philips	Achieva	2.9785539021609773	0.1314839248934812
38.81	IRM Quebec - Mailloux	Philips	Achieva	2.396111017125698	0.05626328091225478
38.81	IRM Quebec - Mailloux	Philips	Achieva	1.8447223608288907	2.8396889123342923
40.6	IRM Quebec - Mailloux	Philips	Achieva	1.8264310183448773	2.2697821308289488
42.35	IRM Quebec - Mailloux	Philips	Achieva	3.346781690314644	0.1456735590133063
42.35	Mc Gill University	Siemens	TrioTim	3.6160440574657775	0.17111542535604296
42.35	IRM Quebec - Mailloux	Philips	Achieva	1.338085657894727	2.886486698683365
42.35	IUGM	Siemens	TrioTim	3.2204404823897246	0.0923961118190833
42.35	IRM Quebec - Mailloux	Philips	Achieva	3.146944167958752	0.11607306121186052
42.35	Mc Gill University	Siemens	TrioTim	3.3411385925879435	0.16207485842702368
42.35	Hospital Douglas	Siemens	TrioTim	2.859381701448532	0.07339181305718487
42.35	Mc Gill University	Siemens	TrioTim	3.121316064030124	0.12991574287019403
42.7	IRM Quebec - Mailloux	Philips	Achieva	3.1727895293777526	0.12846181410244362
42.7	CHUS FLEURIMONT Philips	Philips	Ingenia	3.9264903952248704	0.25357484823085785
42.7	CHUM Campus Notre-Dame	Philips	Achieva	3.551081893657695	0.21209237275357606
42.7	IRM Quebec - Mailloux	Philips	Achieva	3.0272519888128318	0.12145512765128674
42.7	IRM Quebec - Mailloux	Philips	Achieva	3.1111072491309817	0.13482344419552372
43.27	CHUS FLEURIMONT Philips	Philips	Ingenia	2.668067625869585	0.05865607605467062
43.27	IUGM	Siemens	TrioTim	2.8953827677663866	0.054922013503074296
43.27	McConnell Brain Imaging Center	Siemens	SonataVision	2.8628961992145743	3.142932096393077
43.27	IRM Quebec - Mailloux	Philips	Achieva	3.001294847249715	0.13600503106626513
43.27	Mc Connell Brain Imaging Centre	Siemens	TrioTim	3.1559510858724233	0.13176416573903774
43.27	Concordia University Perform Ctr	GE	DISCOVERY MR750	0.8668052820551216	0.6773885965627726
43.83	Anlagenzentrum	Siemens	Prisma	1.7986817250633766	0.019452632515568318
43.83	Anlagenzentrum	Siemens	Prisma	4.646982620576051	0.4134092476218906
43.83	Anlagenzentrum	Siemens	Prisma	4.866104859062587	0.47527678043987215
43.83	b13b	GE	DISCOVERY MR750	3.7441402801337524	2.5095039879905467
43.83	Customer Center	Siemens	Skyra	3.6188977090137735	0.2557982976592786
43.83	Hospital Douglas	Siemens	TrioTim	3.0627560056538905	0.10101932288091348
43.83	MRBSTTB17C	Philips	Ingenia CX	4.923993624245761	0.544960020686685
43.83	MRBSTTB17C	Philips	Ingenia CX	4.236048829471935	0.548616548173893
43.83	MRBSTTB17C	Philips	Ingenia CX	4.171296239213891	0.41224184354576554
43.83	b13b	GE	DISCOVERY MR750	3.6995464500373014	2.346434089741164
43.83	Customer Center	Siemens	Skyra	3.52201745424628	0.21223391153918236
44.81	Mc Connell Brain Imaging Centre	Siemens	TrioTim	3.1823334833852126	0.14617985220040672
44.81	IRM Quebec - Mailloux	Philips	Achieva	2.891899105082863	0.11463970736406283
44.81	IUGM	Siemens	TrioTim	3.5847960815747992	0.33222993216719104
44.81	CHUS FLEURIMONT Philips	Philips	Ingenia	3.771079384796426	0.41899846130698915
44.81	IUGM	Siemens	TrioTim	3.3244746279587964	0.33476607874423925
44.81	IUGM	Siemens	TrioTim	3.342167883210427	0.2928688679658338
44.81	IUGM	Siemens	TrioTim	3.4248745046283173	0.3917932859568949
44.81	Peter S. Allen MR Research Centre	Siemens	Prisma	2.963776812053227	0.05675922293990014
44.81	FOOTHILLS Hospital	GE	DISCOVERY MR750	2.687986862938507	2.9699426282557995
44.81	FOOTHILLS Hospital	GE	DISCOVERY MR750	4.14391260342616	0.43912711681081124
44.81	CHUM Campus Notre-Dame	Philips	Achieva	3.586297809610137	0.2433582263605166
44.81	Hospital Douglas	Siemens	TrioTim	3.292008117828848	0.133977635094896
44.81	UBC	Philips	Intera	3.229517536027512	0.1608598774510116
44.81	IUGM	Siemens	TrioTim	3.3387591019672147	0.31071691398560664
45.17	Sunnybrook Research Institute	Siemens	Prisma	3.4274069076279257	0.1088462540556794
45.17	IUGM	Siemens	Prisma_fit	3.743451232688391	0.2121685947991126
45.17	IUGM	Siemens	Prisma_fit	4.86698322714289	0.46592581990933385
45.17	Cuba	Siemens	Allegra	1.333406057499197	0.9313125713790833
45.17	IUGM	Siemens	Prisma_fit	5.040849476474917	0.4336979943165726
45.17	Mc Connell Brain Imaging Centre	Siemens	TrioTim	3.2048719291160253	0.29988636194157525
45.17	Cuba	Siemens	Allegra	0.603112690107988	1.1367077786692013
45.17	Cuba	Siemens	Allegra	0.23183116123716213	0.8724710787524113
45.17	Cuba	Siemens	Allegra	0.47041589775235126	0.4600556646678656
45.17	Robarts Research Institute	Siemens	Prisma_fit	2.9355008748272606	0.04813688560542483
45.17	IUGM	Siemens	Prisma_fit	4.868495803390344	0.4701786896298904
45.17	Mc Connell Brain Imaging Centre	Siemens	Prisma_fit	3.625949565728653	0.21486994074226962
45.17	Mc Connell Brain Imaging Centre	Siemens	Prisma_fit	4.602253637018096	0.3646266311906105
45.17	Mc Connell Brain Imaging Centre	Siemens	TrioTim	3.2192434838425186	0.32574824078303405
45.17	IUGM	Siemens	Prisma_fit	4.771577756017451	0.4038892700580653
45.44	Concordia University Perform Ctr	GE	DISCOVERY MR750	4.391174426317235	1.284816362716301
45.44	WCMI UPTOWN	GE	SIGNA Pioneer	0.6925539886111055	3.2028529164850608
45.44	ROYAL UNIVERSITY HOSP	Siemens	Skyra	3.382457808211917	0.14212660816179215
45.94	IRM Quebec - Mailloux	Philips	Achieva	4.090866920301437	0.46309761595441107
45.94	CHUM	Philips	Ingenia	2.6667588008135645	0.04740640349843446
46.41	Hospital Douglas	Siemens	TrioTim	3.036565031414218	0.10184333665381229
46.41	THE OTTAWA HOSPITAL CIVIC	Siemens	TrioTim	2.614404582878559	0.02293457086961252
46.41	IUGM	Siemens	Prisma_fit	3.7768176802920967	0.2111492508181764
46.41	Mc Connell Brain Imaging Centre	Siemens	Prisma_fit	3.852253270218506	0.26868146589762776
46.41	Hospital Douglas	Siemens	TrioTim	3.0006042219613454	0.09730834475913117
46.41	The Hospital for Sick Children	Siemens	Prisma_fit	3.4806831143188224	0.1363575730587959
46.41	St. Michael`s Hospital	Siemens	Skyra	3.2388540616447337	0.17131048146473807
46.41	York MRI Facility	Siemens	Prisma_fit	2.393694844873019	0.047532608716352315
46.41	WCMI UPTOWN	GE	SIGNA Pioneer	0.680122323124198	2.87721643657553
46.41	UBC MRI Research Centre	Philips	Intera	3.503080132042362	0.19629692690137976
46.41	FOOTHILLS Hospital	GE	DISCOVERY MR750	4.2096965863637905	0.5607074402056493
46.41	Peter S. Allen MR Research Centre	Siemens	Prisma	2.9574235062771272	0.023240631599586385
46.41	ROYAL UNIVERSITY HOSP	Siemens	Skyra	3.5212906396869212	0.1657813012772449
46.41	Robarts Research Institute	Siemens	Prisma_fit	3.168480766782285	0.07016145980149249
46.41	ST JOSEPH HAMILTON	GE	DISCOVERY MR750	5.331378068077785	0.5888535796406186
46.41	Queens University	Siemens	TrioTim	3.8650818275985404	0.2356447022910617
46.41	CAMH	GE	DISCOVERY MR750	4.478597804295659	1.0087771948050164
46.41	IRM Quebec - Mailloux	Philips	Achieva dStream	2.929144016225341	0.08376833492938454
