# Supplementary material for: Structural and functional multi-platform MRI series of a single human volunteer over more than fifteen years
Source: Sci Data. 2019 Oct 31;6:245. doi: 10.1038/s41597-019-0262-8 (PMC6823440; doi:10.1038/s41597-019-0262-8)
Supplement: Supplementary file 3 — Supplementary Table 3 [file 41597_2019_262_MOESM3_ESM.csv]

Age	Site	Manufacturer	Model	CNR	Volume
38.81	IRM Quebec - Mailloux	Philips	Achieva	1492.777875	0.41100000000000003
42.35	Mc Gill University	Siemens	TrioTim	366.46755939999997	0.721
42.35	Mc Gill University	Siemens	TrioTim	374.1759522	0.434
42.35	Mc Gill University	Siemens	TrioTim	356.13335539999997	0.5670000000000001
42.35	Hospital Douglas	Siemens	TrioTim	371.5678855	0.884
42.35	IUGM	Siemens	TrioTim	347.233881	0.769
42.35	IRM Quebec - Mailloux	Philips	Achieva	1069.526876	0.415
42.35	IRM Quebec - Mailloux	Philips	Achieva	1119.914511	0.021
42.35	IRM Quebec - Mailloux	Philips	Achieva	1131.086699	0.026000000000000002
42.7	CHUM Campus Notre-Dame	Philips	Achieva	1024.375483	0.449
42.7	CHUS FLEURIMONT Philips	Philips	Ingenia	984.6119594	0.542
42.7	IRM Quebec - Mailloux	Philips	Achieva	1108.817866	0.024
42.7	IRM Quebec - Mailloux	Philips	Achieva	1164.293331	0.031
42.7	IRM Quebec - Mailloux	Philips	Achieva	1218.5581140000002	0.018000000000000002
43.27	Concordia University Perform Ctr	GE	DISCOVERY MR750	346.1708296	0.5529999999999999
43.27	McConnell Brain Imaging Center	Siemens	SonataVision	800.3140202999999	0.0
43.27	CHUS FLEURIMONT Philips	Philips	Ingenia	1055.7903919999999	0.228
43.27	IUGM	Siemens	TrioTim	356.7328891	0.784
43.27	IRM Quebec - Mailloux	Philips	Achieva	1005.2742720000001	0.385
43.83	Anlagenzentrum	Siemens	Prisma	165.1219159	0.457
43.83	Customer Center	Siemens	Skyra	163.8913524	0.36
43.83	Hospital Douglas	Siemens	TrioTim	375.30440289999996	0.758
43.83	MRBSTTB17C	Philips	Ingenia CX	2101.083944	0.11199999999999999
44.81	Peter S. Allen MR Research Centre	Siemens	Prisma	393.16119239999995	0.48700000000000004
44.81	Peter S. Allen MR Research Centre	Siemens	Prisma	353.656425	0.451
44.81	IUGM	Siemens	TrioTim	227.04565840000004	0.8220000000000001
44.81	Hospital Douglas	Siemens	TrioTim	359.64901519999995	0.7
44.81	Mc Connell Brain Imaging Centre	Siemens	TrioTim	373.04049260000005	0.6890000000000001
44.81	IRM Quebec - Mailloux	Philips	Achieva	1066.527917	0.7120000000000001
44.81	IRM Quebec - Mailloux	Philips	Achieva	1112.970918	0.5
44.81	CHUS FLEURIMONT Philips	Philips	Ingenia	1055.6708939999999	0.405
44.81	IUGM	Siemens	TrioTim	236.8751443	0.9059999999999999
44.81	IUGM	Siemens	TrioTim	236.44638419999998	0.6920000000000001
44.81	IUGM	Siemens	TrioTim	231.48308540000002	0.68
44.81	IUGM	Siemens	TrioTim	246.39783280000003	0.835
44.81	UBC	Philips	Intera	1034.014091	0.499
44.81	CHUM Campus Notre-Dame	Philips	Achieva	1060.73109	0.389
45.17	Mc Connell Brain Imaging Centre	Siemens	Prisma_fit	452.56480030000006	0.369
45.17	IUGM	Siemens	Prisma_fit	245.4758695	0.531
45.17	Mc Connell Brain Imaging Centre	Siemens	TrioTim	252.035494	0.38799999999999996
45.17	Mc Connell Brain Imaging Centre	Siemens	TrioTim	257.34276459999995	0.442
45.17	Mc Connell Brain Imaging Centre	Siemens	TrioTim	282.5903496	0.653
45.17	IUGM	Siemens	Prisma_fit	245.19902319999997	0.284
45.17	IUGM	Siemens	Prisma_fit	242.1416619	0.284
45.17	IUGM	Siemens	Prisma_fit	230.031054	0.263
45.17	IUGM	Siemens	Prisma_fit	383.25095330000005	0.8190000000000001
45.17	Sunnybrook Research Institute	Siemens	Prisma	359.2601791	0.6920000000000001
45.17	Mc Connell Brain Imaging Centre	Siemens	Prisma_fit	219.7991279	0.309
45.17	Robarts Research Institute	Siemens	Prisma_fit	419.70140089999995	0.61
45.44	ROYAL UNIVERSITY HOSP	Siemens	Skyra	397.4261855	0.588
45.44	ROYAL UNIVERSITY HOSP	Siemens	Skyra	396.5067064	0.6890000000000001
45.94	IRM Quebec - Mailloux	Philips	Achieva	1498.998044	0.605
45.94	CHUM	Philips	Ingenia	1656.202028	0.35
46.41	St. Michael`s Hospital	Siemens	Skyra	392.4421415	0.456
46.41	Peter S. Allen MR Research Centre	Siemens	Prisma	388.4407874	0.795
46.41	UBC MRI Research Centre	Philips	Intera	1951.348271	0.258
46.41	ROYAL UNIVERSITY HOSP	Siemens	Skyra	455.36265039999995	0.64
46.41	Robarts Research Institute	Siemens	Prisma_fit	370.2259712	0.636
46.41	THE OTTAWA HOSPITAL CIVIC	Siemens	TrioTim	348.1019941	0.836
46.41	Hospital Douglas	Siemens	TrioTim	373.43095950000003	0.659
46.41	Hospital Douglas	Siemens	TrioTim	368.7268602	0.65
46.41	IUGM	Siemens	Prisma_fit	418.3225411	0.51
46.41	Mc Connell Brain Imaging Centre	Siemens	Prisma_fit	415.2645192	0.61
46.41	The Hospital for Sick Children	Siemens	Prisma_fit	376.956052	0.45299999999999996
46.41	York MRI Facility	Siemens	Prisma_fit	322.4949781	0.5479999999999999
46.41	IRM Quebec - Mailloux	Philips	Achieva dStream	1759.042315	0.496
46.41	Queens University	Siemens	TrioTim	394.7582629	0.7859999999999999
